# Supplementary material for: Comparative In Vitro Drug Susceptibility Study of Five Oxazolidinones Against Mycobacterium tuberculosis in Hainan, China
Source: Pathogens. 2025 Feb 24;14(3):218. doi: 10.3390/pathogens14030218 (PMC11945096; doi:10.3390/pathogens14030218)
Supplement: Supplementary file 1 [file pathogens-14-00218-s001.zip]

Archive with 1 entries (1 files):
- pathogens-3464353-supplementary.pdf
